# Supplementary material for: Mycothiol maintains the homeostasis and signalling of nitric oxide in Streptomyces coelicolor A3(2) M145
Source: BMC Microbiol. 2023 Oct 5;23:285. doi: 10.1186/s12866-023-03036-z (PMC10552308; doi:10.1186/s12866-023-03036-z)
Supplement: Supplementary file 1 — Additional file 1. [file 12866_2023_3036_MOESM1_ESM.xls]

## Sheet: Fig. 1a
	72	120	168
M145	93.2043	91.134	95.9588
M145	96.6657	93.4074	100.076
M145	102.199	97.5117	98.0836
M145	99.7733	93.3311	93.5242
M145	98.7374	96.1691	98.3935
M145	102.199	103.813	94.4538
M145	101.517	93.6973	105.177
M145	111.572	111	94.7083
M145	97.7015	105.476	109.117
M145	103.841	108.772	109.106
M145	100.683	103.706	103.694
M145	107.732	113.38	111.762
M145	103.386	109.336	107.59
M145	99.7733	108.436	105.022
M145	103.942	105.125	103.551
M145	107.732	112.785	111.375
M145	108.01	110.923	108.774
M145	102.275	105.507	107.767
M145	95.0739	93.026	92.9819
M145	97.7521	98.1983	98.2939
M145	96.2614	100.014	98.969
M145	98.788	104.057	99.9428
M145	99.1669	94.8722	94.6087
M145	97.272	95.0705	94.6862
M145	106.317	101.372	99.5334
M145	109.778	103.584	101.072
M145	101.087	102.364	98.5042
M145	96.9183	94.4602	97.807
M145	89.6166	90.0355	93.1922
M145	95.5034	95.4672	95.4276
M145	101.643	96.8709	98.9026
M145	98.0047	95.2841	96.3683
M145	93.3812	93.9872	94.9407
M145	90.5262	91.2866	92.1187
M145	93.4822	92.019	94.9628
M145	98.4848	94.5212	99.5555
∆mshC	85.5741	71.3906	78.9383
∆mshC	73.4467	74.7931	86.6186
∆mshC	72.4108	73.5267	82.1587
∆mshC	65.8165	73.2368	76.4151
∆mshC	65.4881	65.3943	70.5498
∆mshC	66.524	70.9481	78.9605
∆mshC	63.4163	68.2018	87.5925
∆mshC	66.524	75.8916	87.7474
∆mshC	71.3749	84.7563	95.9699
∆mshC	67.004	75.6322	82.9887
∆mshC	71.8802	75.4186	81.3509
∆mshC	66.8019	79.0347	83.9294
∆mshC	65.2102	72.8706	78.0419
∆mshC	61.6225	71.3754	80.045
∆mshC	74.71	77.5394	87.2051
∆mshC	71.8044	81.3996	84.8369
∆mshC	69.1768	75.5712	82.7231
∆mshC	75.9227	80.7283	88.2011
∆mshC	61.8751	68.4154	96.8995
∆mshC	56.6957	70.9329	90.005
∆mshC	59.1212	70.3531	91.5322
∆mshC	61.8499	73.4046	94.2878
∆mshC	56.721	69.7275	88.5442
∆mshC	62.0014	75.3423	95.5494
∆mshC	57.4789	71.6042	92.2958
∆mshC	64.0227	73.0079	88.9536
∆mshC	63.77	76.6545	99.8211
∆mshC	72.4108	83.139	105.321
∆mshC	72.0066	88.8454	103.097
∆mshC	66.8524	84.2986	102.234
∆mshC	67.5093	83.0475	98.6259
∆mshC	67.4588	83.4899	96.324
∆mshC	76.2259	90.8136	104.668
∆mshC	69.7832	85.4277	104.292
∆mshC	69.7579	87.1518	104.215
∆mshC	66.9029	82.7423	99.146
∆mshC::mshC	87.3427	86.5415	95.1399
∆mshC::mshC	84.7909	85.1835	93.2143
∆mshC::mshC	85.0688	85.6718	95.9478
∆mshC::mshC	87.5448	87.8079	95.0624
∆mshC::mshC	88.3533	87.9757	93.4578
∆mshC::mshC	88.9344	88.4029	94.3431
∆mshC::mshC	88.8081	90.1423	95.2174
∆mshC::mshC	86.5595	88.7081	89.5623
∆mshC::mshC	85.2962	85.687	91.6207
∆mshC::mshC	96.0593	96.2606	98.0394
∆mshC::mshC	98.51	97.9695	100.275
∆mshC::mshC	94.417	97.0845	98.9468
∆mshC::mshC	105.61	102.242	101.636
∆mshC::mshC	86.9637	88.4029	91.8199
∆mshC::mshC	90.6777	91.8054	93.9447
∆mshC::mshC	107.075	99.1748	101.514
∆mshC::mshC	96.5393	95.7876	99.3784
∆mshC::mshC	105.888	99.0833	101.138
∆mshC::mshC	88.9597	96.5505	99.5444
∆mshC::mshC	87.6206	94.2313	99.146
∆mshC::mshC	81.9612	95.4367	97.5635
∆mshC::mshC	82.896	94.9942	97.652
∆mshC::mshC	90.3746	98.5493	99.8211
∆mshC::mshC	88.0501	96.7488	99.7879
∆mshC::mshC	86.7111	96.1843	99.2014
∆mshC::mshC	79.4346	89.7914	95.4276
∆mshC::mshC	84.2603	93.9567	98.139
∆mshC::mshC	80.2431	92.7208	99.0796
∆mshC::mshC	82.6686	94.6585	98.3935
∆mshC::mshC	87.6964	100.334	102.167
∆mshC::mshC	88.6818	100.609	102.001
∆mshC::mshC	84.0835	96.52	98.4378
∆mshC::mshC	85.372	100.655	100.872
∆mshC::mshC	92.5727	98.9154	104.425
∆mshC::mshC	86.0794	97.3744	99.5002
∆mshC::mshC	88.6312	100.228	102.787

## Sheet: Fig. 1b
	72	120	168
∆nar	99.2066	97.6569	100.702
∆nar	97.0014	97.0025	96.6736
∆nar	97.2377	98.8287	99.0012
∆nar	94.1662	96.9569	93.9991
∆nar	98.2353	98.4635	94.9726
∆nar	99.0491	101.005	99.3481
∆nar	96.0039	99.7571	102.045
∆nar	99.3641	99.194	98.99
∆nar	96.3714	98.9201	99.8516
∆nar	103.643	100.061	101.81
∆nar	105.455	100.685	101.866
∆nar	102.068	98.1135	97.7366
∆nar	100.677	100.198	100.422
∆nar	98.9178	98.3265	98.5424
∆nar	100.965	98.0069	99.3257
∆nar	102.672	101.355	100.736
∆nar	98.5766	100.046	101.071
∆nar	100.362	101.553	98.6207
∆nar	101.333	105.981	103.063
∆nar	101.359	101.781	102.616
∆nar	99.3379	102.77	102.851
∆nar	100.257	100.442	100.534
∆nar	102.724	98.9353	98.9676
∆nar	100.834	100.411	101.53
∆nar	103.722	102.557	104.608
∆nar	100.467	101.172	99.3033
∆nar	99.9942	99.8179	100.814
∆nar/mshC	92.9324	92.2391	95.3195
∆nar/mshC	92.9061	92.2696	95.1405
∆nar/mshC	88.3382	88.5411	92.5443
∆nar/mshC	92.7748	93.0153	93.9991
∆nar/mshC	95.7938	91.2043	94.2788
∆nar/mshC	91.3572	89.8346	93.4731
∆nar/mshC	96.0564	96.2873	98.5871
∆nar/mshC	91.6198	91.4173	92.2646
∆nar/mshC	98.314	96.0742	95.2076
∆nar/mshC	103.381	96.6373	99.7845
∆nar/mshC	96.0039	91.8891	94.1893
∆nar/mshC	93.6674	90.3064	93.0031
∆nar/mshC	94.6387	89.7281	92.8017
∆nar/mshC	92.5911	92.1174	92.6674
∆nar/mshC	93.5099	96.9873	95.3643
∆nar/mshC	98.8653	94.9633	98.5312
∆nar/mshC	91.0422	90.4281	93.0143
∆nar/mshC	94.4025	88.5563	94.0214
∆nar/mshC	101.832	95.1459	98.1171
∆nar/mshC	95.8726	94.3089	95.9462
∆nar/mshC	101.911	93.1675	99.1802
∆nar/mshC	104.037	96.4394	98.2178
∆nar/mshC	90.7534	91.2347	94.2564
∆nar/mshC	94.1137	93.9436	93.9655
∆nar/mshC	97.5002	93.2436	95.3195
∆nar/mshC	89.5196	92.8479	94.4355
∆nar/mshC	93.1686	94.1262	96.584

## Sheet: Fig. 1c
	72	120	168
M145	98.3619	105.492	102.747
M145	96.3981	102.425	96.1118
M145	99.5288	97.1094	103.492
M145	95.9996	95.0906	105.099
M145	95.2312	96.7006	88.2421
M145	91.702	96.5472	93.8068
M145	111.625	103.907	103.539
M145	99.1304	102.987	107.218
M145	112.023	99.7416	99.7439
∆mshC	84.5013	105.492	98.021
∆mshC	83.1921	99.3583	96.5308
∆mshC	73.5722	97.2883	103.236
∆mshC	76.1052	101.99	100.768
∆mshC	80.9721	102.22	96.3213
∆mshC	92.3566	103.524	100.116
∆mshC	101.806	100.457	98.1839
∆mshC	80.1752	120.773	119.371
∆mshC	100.553	119.342	117.742
∆mshC::mshC	99.1873	104.853	103.003
∆mshC::mshC	101.18	106.514	104.703
∆mshC::mshC	98.4757	112.443	104.517
∆mshC::mshC	103.456	112.519	106.24
∆mshC::mshC	100.525	102.604	100.582
∆mshC::mshC	96.825	99.8438	98.8591
∆mshC::mshC	101.493	113.03	110.943
∆mshC::mshC	99.9842	109.989	108.079
∆mshC::mshC	101.777	115.969	112.782

## Sheet: Fig. 2a
	48	96	144
M145	0.799787	1.66879	2.31737
M145	1.96334	3.08679	3.67691
M145	2.09397	1.39923	3.02199
M145	0.82476	2.55481	5.34092
M145	2.07908	3.05762	5.99718
M145	2.80157	3.06491	5.96621
∆mshC	3.15092	1.12877	1.17768
∆mshC	1.59627	0.845145	0.785977
∆mshC	1.1977	0.715391	0.953217
∆mshC	0.852046	0.639713	0.456077
∆mshC	0.631024	0.375892	0.490474
∆mshC	1.21998	0.38686	0.954089
∆mshC::mshC	1.57221	1.23712	2.51526
∆mshC::mshC	1.28182	2.21815	1.40659
∆mshC::mshC	1.29331	1.17742	1.3989

## Sheet: Fig. 2b
	48	96	144
M145	0.884847	1.01194	2.19735
M145	0.922855	1.26902	2.72492
M145	1.09372	0.97252	1.65515
∆mshC	0.204971	0.766322	1.22701
∆mshC	0.373232	0.437425	1.35312
∆mshC	0.224719	0.404471	1.06757
∆mshC::mshC	0.55207	1.3345	2.9858
∆mshC::mshC	0.929103	1.6001	2.58281
∆mshC::mshC	0.922088	1.41154	3.23967

## Sheet: Fig. 2c
	control	NO2-	NOC5
M145	0.81518	1.12194	0.842289
M145	1.23067	2.69742	1.78572
M145	1.89339	1.74992	1.68189
∆mshC	0.687158	1.02109	1.0997
∆mshC	0.672853	1.04062	1.2757
∆mshC	0.624189	1.7029	1.35643

## Sheet: Fig. 3
	96	144	192
M145	0.463319	1.24747	0.276364
M145	0.839567	1.86987	0.254411
M145	0.59706	1.3753	0.684134
M145	0.485998	1.20868	0.689694
∆mshC	0.0524973	0.0326448	0.50246
∆mshC	0.0592756	0.0624283	0.42445
∆mshC	0.0591635	0.355272	0.357839
∆nar	0.0682943	0.0387752	0.0172199
∆nar	0.0316918	0.106793	0.145736
∆nar	0.0302925	0.0246948	0.0241174

## Sheet: Fig. 4b
M145	2.64488
M145	2.69988
M145	2.11847
∆mshC	0.259306
∆mshC	0.304515
∆mshC	0.72363
∆mshC::mshC	1.02161
∆mshC::mshC	1.70484
∆mshC::mshC	1.59175

## Sheet: Fig. 4c
	48	96	144
M145	2.03634	0.825774	0.486961
M145	1.80159	1.07318	1.4011
M145	1.79118	0.774842	0.509187
∆nar	1.14481	1.43323	1.40279
∆nar	1.50689	0.966908	1.2447
∆nar	1.46607	1.49691	1.16149

## Sheet: Fig. 4d
	48	96	144
M145	1.51895	1.5882	1.09065
M145	1.97686	0.873939	1.2171
M145	1.92511	0.362951	0.385764
∆nar	0.901224	2.20313	1.56695
∆nar	1.37082	0.42777	1.65496
∆nar	1.18039	0.564773	1.64816

[truncated: 2 more sheets: Fig. 4e, Fig. 4f]
